# Supplementary material for: The incremental cost of improving immunization coverage in India through the Intensified Mission Indradhanush programme
Source: Health Policy Plan. 2021 May 5;36(8):1316–24. doi: 10.1093/heapol/czab053 (PMC8428614; doi:10.1093/heapol/czab053)
Supplement: czab053_Supp [file czab053_supp.zip]

Archive with 1 entries (1 files):
- Appendix_Table_Revised.docx
